# Supplementary material for: Active methylotrophic methanogenesis by a microbial consortium enriched from a terrestrial meteorite impact crater
Source: mBio. 2025 Nov 25;17(1):e03017-25. doi: 10.1128/mbio.03017-25 (PMC12802149; doi:10.1128/mbio.03017-25)
Supplement: Data S1 — Methane concentration and isotope data from first incubation. [file mbio.03017-25-s0001.xlsx]

## Sheet: Description
Supplementary Data 1
Methane concentration and isotope data from first incubation.

## Sheet: Sheet1
Date	Treatment	Replicate	total_ppm	d13C_CH4	d13C_CO2	dD_CH4	days
2021-11-25	oil	d	193.457				57
2021-11-25	air	d	#DIV/0!				57
2021-11-25	medium	d	205.259				57
2021-11-25	unfiltered	a	114.192				57
2021-11-25	medium	d	205.697				57
2021-11-25	control		0				57
2021-11-25	control		0				57
2021-11-25	control		0				57
2021-11-25	control		0				57
2021-11-25	control		0				57
2021-11-25	control		0				57
2021-11-25	unfiltered	b	138.307				57
2021-11-25	unfiltered	b	150.792				57
2021-11-25	control		0				57
2021-11-25	control		0				57
2021-11-25	control		0				57
2021-11-25	control		0				57
2021-11-25	control		0				57
2021-11-25	control		0				57
2021-11-25	oil	a	141.692				57
2021-11-25	oil	a	152.577				57
2021-11-25	oil	b	197.687				57
2021-11-25	medium_without_e	a	2.07527				57
2021-11-25	medium_without_e	a	3.21459				57
2021-11-25	medium_without_e	b	3.37444				57
2021-11-25	medium_without_e	b	3.4294				57
2021-11-25	oil	b	178.664				57
2021-11-25	oil	c	286.568				57
2021-11-25	oil	c	260.926				57
2021-11-25	medium	b	165.919				57
2021-11-25	medium	b	173.061				57
2021-11-25	medium	c	138.713				57
2021-11-25	medium	c	138.222				57
2021-11-25	medium_without_e	c	3.48733				57
2021-11-25	medium_without_e	c	4.32491				57
2021-11-25	medium_without_e	d	3.67325				57
2021-11-25	medium_without_e	d	3.80579				57
2021-11-25	medium	a	224.306				57
2021-11-25	medium	a	225.744				57
2021-11-25	unfiltered	a	119.619				57
2021-12-22	control		0				84
2021-12-22	control		0				84
2021-12-22	medium_without_e	a	4.66531				84
2021-12-22	medium_without_e	a	4.81577				84
2021-12-22	medium_without_e	b	4.45447				84
2021-12-22	medium_without_e	b	4.15009				84
2021-12-22	medium_without_e	d	3.30454				84
2021-12-22	medium_without_e	d	3.69999				84
2021-12-22	unfiltered	a	104.399				84
2021-12-22	unfiltered	b	123.802				84
2021-12-22	unfiltered	b	136.716				84
2021-12-22	control		0				84
2021-12-22	control		0				84
2021-12-22	medium_without_e	c	4.64373				84
2021-12-22	medium_without_e	c	4.75473				84
2021-12-22	oil	c	694.786				84
2021-12-22	oil	c	750.805				84
2021-12-22	oil	d	239.757				84
2021-12-22	oil	a	163.042				84
2021-12-22	oil	b	243.512				84
2021-12-22	oil	b	246.005				84
2021-12-22	filtered	b	10.9211				84
2021-12-22	filtered	b	10.9166				84
2021-12-22	filtered	a	10.7647				84
2021-12-22	filtered	a	10.1045				84
2021-12-22	filtered	c	10.6464				84
2021-12-22	filtered	c	10.7646				84
2021-12-22	medium	a	2442.16				84
2021-12-22	medium	a	2393.38				84
2021-12-22	medium	b	2199.15				84
2021-12-22	medium	b	2118				84
2021-12-22	medium	c	753.378				84
2021-12-22	medium	c	708.072				84
2021-12-22	medium	d	1258.12				84
2021-12-22	medium	d	1247.76				84
2021-12-22	control		5.8144				84
2021-12-22	control		0				84
2021-12-22	unfiltered	a	101.944				84
2021-12-22	oil	d	246.214				84
2021-12-22	oil	a	184.986				84
2021-12-22	oil	a	171.386				84
2021-12-22	oil	b	245.488				84
2022-01-20	air		#VALUE!				113
2022-01-20	medium	a	9842.18				113
2022-01-20	medium	a	9611.13				113
2022-01-20	medium	b	8478.26				113
2022-01-20	medium	b	8767.15				113
2022-01-20	medium	c	3862.34				113
2022-01-20	medium	c	4287.46				113
2022-01-20	medium	d	7184.74				113
2022-01-20	medium	d	6099.76				113
2022-01-20	oil	a	298.098				113
2022-01-20	oil	a	310.509				113
2022-01-20	oil	b	333.072				113
2022-01-20	oil	b	327.492				113
2022-01-20	control	1	0				113
2022-01-20	control	1	0				113
2022-01-20	control	2	0				113
2022-01-20	control	2	0				113
2022-01-20	control	3	0				113
2022-01-20	control	3	0				113
2022-01-20	control	1	0				113
2022-01-20	control	1	0				113
2022-01-20	medium_without_e	a	6.36402				113
2022-01-20	medium_without_e	a	5.57464				113
2022-01-20	oil	c	1256.55				113
2022-01-20	oil	c	1421.84				113
2022-01-20	oil	d	539.851				113
2022-01-20	oil	d	553.751				113
2022-01-20	medium_without_e	c	5.90887				113
2022-01-20	medium_without_e	c	5.86035				113
2022-01-20	air		0				113
2022-01-21	filtered	1	11.7136				114
2022-01-21	filtered	1	10.9048				114
2022-01-21	filtered	2	10.931				114
2022-01-21	filtered	2	11.8867				114
2022-01-21	filtered	3	12.1473				114
2022-01-21	filtered	3	10.8512				114
2022-01-21	unfiltered	a	106.53				114
2022-01-21	unfiltered	a	107.311				114
2022-01-21	unfiltered	b	122.327				114
2022-01-21	unfiltered	b	134.017				114
2022-01-21	control	2	#VALUE!				114
2022-02-01	medium	a	10230.6				125
2022-02-01	medium	a	10466.6				125
2022-02-01	medium	b	9437.06				125
2022-02-01	medium	b	9642.6				125
2022-02-01	medium	c	4731.26				125
2022-02-01	medium	c	4325.58				125
2022-02-01	medium	d	8666.4				125
2022-02-01	medium	d	7875.52				125
2022-02-17	medium	a	15354.4	-56.079	26.854	-263.858	141
2022-02-17	medium	a	15467	-56.346	26.924	-263.043	141
2022-02-17	medium	b	14281	-79.09	7.486	-291.403	141
2022-02-17	medium	b	15993.6	-79.221	7.505	-291.627	141
2022-02-17	medium	c	6720.07	-70.499	31.026	-258.617	141
2022-02-17	medium	c	6359.69	-70.021	31.075	-267.559	141
2022-02-17	medium	d	16372.5	-60.574	31.269	-258.301	141
2022-02-17	medium	d	14874.8	-60.462	31.355	-263.911	141
2022-02-17	control	a	-0.466489				141
2022-02-17	control	a	-0.158539				141
2022-02-17	control	b	-0.488003				141
2022-02-17	control	b	-0.330421				141
2022-02-17	control	c	-0.514092				141
2022-02-17	control	c	-0.529755				141
2022-02-17	control	c	0				141
2022-02-17	control	a	-1.71716				141
2022-02-17	control	a	0.815202				141
2022-02-17	control	b	-1.64328				141
2022-02-17	control	b	-1.33595				141
2022-02-17	control	c	-1.78765				141
2022-02-17	control	c	0.564026				141
2022-02-17	oil	a	465.165				141
2022-02-17	oil	b	531.099				141
2022-02-17	oil	c	3065.47				141
2022-02-17	oil	d	3200.91				141
2022-02-17	oil	c	2919.84				141
2022-02-17	oil	d	3185.84				141
2022-02-17	oil	a	523.825				141
2022-02-17	oil	b	509.298				141
2022-02-17	medium_without_e	a	3.14502				141
2022-02-17	medium_without_e	b	3.56493				141
2022-02-17	medium_without_e	c	3.75277				141
2022-02-17	medium_without_e	d	2.67921				141
2022-02-17	medium_without_e	a	3.00261				141
2022-02-17	medium_without_e	b	3.30101				141
2022-02-17	medium_without_e	c	4.83222				141
2022-02-17	medium_without_e	d	2.81914				141
2022-02-17	unfiltered	b	138.814				141
2022-02-17	unfiltered	b	130.065				141
2022-02-17	unfiltered	a	107.398				141
2022-02-17	unfiltered	a	121.369				141
2022-02-17	filtered	a	10.8668				141
2022-02-17	filtered	c	10.1176				141
2022-02-17	filtered	c	11.3618				141
2022-02-17	filtered	b	10.7434				141
2022-02-17	filtered	b	11.4689				141
2022-02-17	filtered	a	11.3002				141
2022-03-03	medium	a	15393.2	-45.538	30.029		155
2022-03-03	medium	a	17075.3	-45.207	30.165		155
2022-03-03	medium	b	15284.2	-70.2	13.557		155
2022-03-03	medium	b	16596.7	-70.931	13.488		155
2022-03-03	medium	c	6297.52	-68.173	32.851		155
2022-03-03	medium	c	6887.07	-62.554	32.202		155
2022-03-03	medium	d	17225.7	-42.405	35.533		155
2022-03-03	medium	d	18112	-39.448	36.049		155
2022-03-17	medium	a	17265.2	-40.336	31.117	-252.961	169
2022-03-17	medium	a	17005.8	-40.28	31.019	-252.623	169
2022-03-17	medium	b	18261.3	-68.482	16.138	-279.514	169
2022-03-17	medium	b	16975.7	-68.533	16.068	-286.648	169
2022-03-17	medium	c	6734.41	-68.593	32.121	-261.102	169
2022-03-17	medium	c	7028.27	-68.78	32.121	-264.327	169
2022-03-17	medium	d	18967.1	-32.961	37.494	-243.741	169
2022-03-17	medium	d	17520.2	-33.012	37.413	-244.905	169
2022-03-17	unfiltered	a	91.9212				169
2022-03-17	unfiltered	a	102.782				169
2022-03-17	unfiltered	b	115.779				169
2022-03-17	unfiltered	b	109.533				169
2022-03-17	air		2.23768				169
2022-03-17	control	a	0.474693				169
2022-03-17	control	a	0.650657				169
2022-03-17	control	b	0.563624				169
2022-03-17	control	b	0.549259				169
2022-03-17	control	c	0.680946				169
2022-03-17	control	c	0.917073				169
2022-03-17	air		2.89498				169
2022-03-17	air		1.76012				169
2022-03-17	oil	a	654.327	-82.579	45.825	-247.447	169
2022-03-17	oil	a	712.294	-79.006	45.621	-268.166	169
2022-03-17	oil	b	798.386	-80.393	46.968		169
2022-03-17	oil	b	786.357	-80.091	47.131	-263.848	169
2022-03-17	oil	c	5672.59	-63.942	44.028	-285.184	169
2022-03-17	oil	c	5875.65	-63.997	43.967	-280.834	169
2022-03-17	oil	d	8470	-49.625	39.948	-256.499	169
2022-03-17	oil	d	8337.11	-49.175	39.889	-261.795	169
2022-03-17	medium_without_e	a	5.30405				169
2022-03-17	medium_without_e	a	5.31095				169
2022-03-17	medium_without_e	b	5.46481				169
2022-03-17	air		0				169
2022-03-17	medium_without_e	c	5.09871				169
2022-03-17	medium_without_e	d	5.40327				169
2022-03-17	control	a	0				169
2022-03-17	control	b	0				169
2022-03-17	control	c	0				169
2022-02-18	APT oil			-56.8		-321	142
2022-02-18	APT unfiltered water		3011.95	-62.6	6.6	-264	142
2022-02-18	APT medium		17734.6	-69.6	25.3	-298	142
2022-02-18	APT oil culture		2298.68	-71.6	45.8	-292	142
