# Supplementary material for: Active methylotrophic methanogenesis by a microbial consortium enriched from a terrestrial meteorite impact crater
Source: mBio. 2025 Nov 25;17(1):e03017-25. doi: 10.1128/mbio.03017-25 (PMC12802149; doi:10.1128/mbio.03017-25)
Supplement: Data S2 — Methane concentration and isotope data from second incubation. [file mbio.03017-25-s0002.xlsx]

## Sheet: Description
Supplementary Data 2
Methane concentration and isotope data from second incubation.

## Sheet: Sheet1
Date	Treatment	Replicate	total_ppm	d13C_CH4	d13C_CO2	dD_CH4	days
2022-04-07	control	1	0.300003				1
2022-04-07	control	2	6.02837				1
2022-04-07	medium	a	639.031				1
2022-04-07	medium	a	694.979				1
2022-04-07	medium	b	419.972				1
2022-04-07	medium	b	406.498				1
2022-04-07	medium	c	444.684				1
2022-04-07	medium	c	435.201				1
2022-04-07	medium	d	383.93				1
2022-04-07	medium	d	412.223				1
2022-04-07	N2		53.9297				1
2022-04-07	control	1	58.8041				1
2022-04-07	control	2	66.9705				1
2022-04-07	oil	a	450.358				1
2022-04-07	oil	a	480.154				1
2022-04-07	oil	b	458.669				1
2022-04-07	oil	b	453.996				1
2022-04-07	oil	c	408.227				1
2022-04-07	oil	c	433.304				1
2022-04-07	oil	d	430.412				1
2022-04-07	oil	d	426.201				1
2022-05-02	control	1	0				25
2022-05-02	control	2	0				25
2022-05-02	medium	a	115845	-90.775	-1.224	-301.832	25
2022-05-02	medium	a	122881	-91.151	-1.539	-313.653	25
2022-05-02	medium	b	104633	-93.105	-2.001	-318.487	25
2022-05-02	medium	b	113474	-92.849	-1.345	-314.176	25
2022-05-02	medium	c	117162	-92.079	-1.641	-312.669	25
2022-05-02	medium	c	81578.2	-92.347	-1.607	-311.695	25
2022-05-02	medium	d	119187	-91.963	-1.063	-314.936	25
2022-05-02	medium	d	106287	-92.033	-1.527	-314.705	25
2022-05-02	control	1	31.9632				25
2022-05-02	control	2	41.8248				25
2022-05-02	oil	a	14560.1	-102.625	9.652	-246.915	25
2022-05-02	oil	a	15878.9			-250.416	25
2022-05-02	oil	b	33159.3	-99.707	7.088	-307.342	25
2022-05-02	oil	b	33217.3			-302.568	25
2022-05-02	oil	c	27100.7	-100.393	8.383	-306.4	25
2022-05-02	oil	c	28743.5			-289.937	25
2022-05-02	oil	d	26908.6	-101.7	6.726	-311.088	25
2022-05-02	oil	d	22953.4			-306.347	25
2022-05-12	medium	a	133717	-80.994	7.339	-298.368	35
2022-05-12	medium	a	156474	-81.317	7.192	-304.577	35
2022-05-12	medium	b	152764	-83.752	6.707	-306.298	35
2022-05-12	medium	b	163050	-83.529	6.626	-306.455	35
2022-05-12	medium	c	159885	-82.418	6.408	-307.683	35
2022-05-12	medium	c	172282	-82.515	6.323	-311.105	35
2022-05-12	medium	d	157807	-82.718	6.414	-306.129	35
2022-05-12	medium	d	171668	-82.726	6.639	-303.062	35
2022-05-12	oil	a	34408.5	-95.483	16.305	-297.949	35
2022-05-12	oil	a	39281.7	-95.44	16.208		35
2022-05-12	oil	b	69497.1	-90.896	14.561	-316.246	35
2022-05-12	oil	b	77147.5	-90.64	14.2		35
2022-05-12	oil	c	58637.6	-92.237	15.563	-304.804	35
2022-05-12	oil	c	64662.3	-92.53	15.192		35
2022-05-12	oil	d	54501	-94.039	13.69	-317.477	35
2022-05-12	oil	d	63883.3	-93.494	13.431		35
2022-05-25	medium	a	223787	-69.967	14.937	-292.393	48
2022-05-25	medium	a	244308	-69.773	15.073	-296.83	48
2022-05-25	medium	b	217330	-72.847	13.746	-301.394	48
2022-05-25	medium	b	225912	-73.106	14.016		48
2022-05-25	medium	c	224183	-70.373	15.308	-295.346	48
2022-05-25	medium	c	246008	-70.14	15.35	-295.406	48
2022-05-25	medium	d	209343	-71.396	14.602	-297.933	48
2022-05-25	medium	d	230103	-71.537	14.553	-297.562	48
2022-05-25	oil	a	68823.1	-89.107	20.399	-305.297	48
2022-05-25	oil	a	68519.6	-89.076	20.232	-306.346	48
2022-05-25	oil	b	113318	-83.512	19.098	-305.319	48
2022-05-25	oil	b	126693	-83.306	19.282	-309.392	48
2022-05-25	oil	c	99234.6	-85.446	20.142	-308.651	48
2022-05-25	oil	c	105084	-82.938	20.52	-292.913	48
2022-05-25	oil	d	96643.9	-86.766	18.058	-312.579	48
2022-05-25	oil	d	98795.9	-86.087	17.797	-306.219	48
2022-06-21	medium	b	287042	-60.966	19.624	-278.781	75
2022-06-21	medium	b	307303	-60.635	19.831	-285.014	75
2022-06-21	medium	c	302548			-282.957	75
2022-06-21	medium	c	321240			-282.682	75
2022-06-21	medium	d	294192	-57.468	21.47	-282.625	75
2022-06-21	medium	d	322982	-57.436	21.663	-287.05	75
2022-06-21	oil	a	110943	-83.667	21.724	-303.174	75
2022-06-21	oil	a	115780	-83.614	21.491	-304.636	75
2022-06-21	oil	c	147218	-79.515	23.753	-296.472	75
2022-06-21	oil	c	153752	-79.615	23.757	-295.896	75
2022-06-21	oil	d	166485	-80.473	20.642	-296.342	75
2022-06-21	oil	d	154067	-80.906	20.611	-300.946	75
2022-06-21	control		0		-24.08		75
2022-06-21	control		69.4868		-24.022		75
2022-06-08	methanol	a	9717.11	-117.5	-17.992		28
2022-06-08	methanol	a	10213.3	-112.579	-18.009		28
2022-06-08	methanol	b	10326.3	-118.782	-17.879		28
2022-06-08	methanol	b	10263.2	-113.791	-17.593		28
2022-06-08	methanol	c	10361.4	-118.397	-17.084		28
2022-06-08	methanol	c	10292.4	-114.211	-17.898		28
2022-06-08	methanol	d	10354.9	-118.232	-17.692		28
2022-06-08	methanol	d	10765.3	-114.359	-18.082		28
2022-07-04	methanol	a	74616.9	-103.597	-10.701		54
2022-07-04	methanol	a	68794	-101.615	-10.619		54
2022-07-04	methanol	b	51611.7	-105.466	-4.602		54
2022-07-04	methanol	b	57232.8	-105.309	-4.548		54
2022-07-04	methanol	c	52223.9	-105.879	-6.481		54
2022-07-04	methanol	c	55361.5	-105.532	-6.446		54
2022-07-04	methanol	d	60517.6	-104.333	-12.708		54
2022-07-04	methanol	d	68785.5	-104.468	-12.602		54
2022-07-25	medium	a	230606	-48.688	23.522	-280.312	109
2022-07-25	medium	a	261378	-48.736	23.641	-281.388	109
2022-07-25	medium	b	237696	-60.551	19.726	-292.481	109
2022-07-25	medium	b	253126	-60.532	19.659	-292.167	109
2022-07-25	medium	c	260035	-55.546	21.792	-288.056	109
2022-07-25	medium	c	244137	-55.33	21.823	-290.321	109
2022-07-25	medium	d	256009	-57.085	21.56	-292.333	109
2022-07-25	medium	d	237221	-56.937	21.504	-292.815	109
2022-07-25	control	1	25.4873		-24.119		109
2022-07-25	control	2	24.0948		-23.733		109
2022-07-25	oil	a	88945.9	-83.723	21.391	-296.232	109
2022-07-25	oil	a	91683	-83.462	21.537	-294.942	109
2022-07-25	oil	b	142901	-76.033	20.981	-303.894	109
2022-07-25	oil	b	132298	-76.184	21.04	-292.753	109
2022-07-25	oil	c	125317			-308.187	109
2022-07-25	oil	c	121080	-79.206	23.603	-281.836	109
2022-07-25	oil	d	121607	-80.747	20.56	-305.716	109
2022-07-25	oil	d	124775	-80.687	20.711	-298.971	109
2022-07-25	control	1	53.9878				109
2022-07-25	control	2	60.2323				109
2022-07-25	methanol	a	108561	-87.486	-4.848	-312.253	75
2022-07-25	methanol	a	112451	-87.194	-4.797	-314.166	75
2022-07-25	methanol	b	64783.6	-98.112	-0.387	-315.601	75
2022-07-25	methanol	b	70729.1	-97.963	-0.567	-313.963	75
2022-07-25	methanol	c	80698.1	-95.326	-6.549	-312.316	75
2022-07-25	methanol	c	79982.3	-94.996	-6.291	-318.361	75
2022-07-25	methanol	d	94892.6	-92.355	-5.6	-319.027	75
2022-07-25	methanol	d	103490	-92.128	-5.48	-315.626	75
2022-05-11	methanol	a	110.184				1
2022-05-11	methanol	a	102.862				1
2022-05-11	methanol	b	140.386				1
2022-05-11	methanol	b	129.412				1
2022-05-11	methanol	c	113.798				1
2022-05-11	methanol	c	99.1206				1
2022-05-11	methanol	d	121.441				1
2022-05-11	methanol	d	135.27				1
2022-08-23	methanol	a	126897	-82.564	-3.865	-297.12	104
2022-08-23	methanol	a	137542	-82.662	-3.947		104
2022-08-23	methanol	b	78553.4	-95.439	-0.694	-306.171	104
2022-08-23	methanol	b	80532.6	-95.273	-0.796		104
2022-08-23	medium	c	233788	-55.114	21.691	-283.137	138
2022-08-23	methanol	c	110683	-88.847	-5.61	-302.135	104
2022-08-23	methanol	d	123148	-86.513	-3.663	-305.407	104
2022-08-23	methanol	c	105211	-88.993	-5.757		104
2022-08-23	methanol	d	123966	-86.582	-3.86		104
2022-08-23	control	1	0				104
2022-08-23	control	2	0				104
2022-08-23	medium	b	254434	-60.466	19.468	-284.829	138
2022-08-23	medium	b	248343	-60.194	19.608		138
2022-08-23	medium	c	256787	-55.235	21.691		138
2022-08-23	medium	d	241768	-56.746	21.6	-285.024	138
2022-08-23	medium	d	251396	-56.882	21.503		138
2022-08-23	control	1	0				138
2022-08-23	control	2	0				138
2022-08-23	oil	a	96645	-83.164	21.164	-304.303	138
2022-08-23	oil	a	91037.7	-82.939	21.223		138
2022-08-23	oil	c	138917	-79.055	23.561	-298.056	138
2022-08-23	oil	c	123549	-78.937	23.659		138
2022-08-23	oil	d	128351	-80.261	20.589	-303.553	138
2022-08-23	oil	d	126210	-80.091	20.844		138
2022-08-23	control	1	66.9874				138
2022-08-23	control	2	84.1867				138
2022-09-14	medium	a	148964	-51.151	-1.05	-279.565	160
2022-09-14	medium	b	227770	-60.471	19.57	-290.779	160
2022-09-14	medium	c	227156	-55.149	21.693	-287.783	160
2022-09-14	medium	d	232645	-56.954	21.368	-288.812	160
2022-09-14	methanol	b	77941.9	-95.74	-0.504	-312.585	126
2022-09-14	methanol	d	128041	-86.152	-3.409	-310.039	126
2022-09-14	control		0				126
2022-09-14	oil	a	84567.6				160
2022-09-14	control		0				160
2022-09-14	oil	b	78367.7				160
2022-09-14	oil	c	105746				160
2022-09-14	oil	d	118427				160
2022-05-11	methanol	a	110.184				1
2022-05-11	methanol	a	102.862				1
2022-05-11	methanol	b	140.386				1
2022-05-11	methanol	b	129.412				1
2022-05-11	methanol	c	113.798				1
2022-05-11	methanol	c	99.1206				1
2022-05-11	methanol	d	121.441				1
2022-05-11	methanol	d	135.27				1
2022-05-11	control methanol		0				1
2022-05-11	control methanol		0				1
2022-05-11	control acetate		23.6566				1
2022-05-11	control acetate		16.1209				1
2022-05-11	control yeast		0				1
2022-05-11	control yeast		0				1
2022-05-11	control casein		11.4289				1
2022-05-11	control casein		15.6264				1
2022-05-11	yeast	a	165.161				1
2022-05-11	yeast	a	115.755				1
2022-05-11	yeast	b	147.335				1
2022-05-11	yeast	b	120.533				1
2022-05-11	yeast	c	164.783				1
2022-05-11	yeast	c	182.123				1
2022-05-11	yeast	d	167.197				1
2022-05-11	yeast	d	181.196				1
2022-05-11	acetate	a	71.3583				1
2022-05-11	acetate	a	81.2718				1
2022-05-11	acetate	b	41.9652				1
2022-05-11	acetate	b	64.3359				1
2022-05-11	acetate	c	80.7406				1
2022-05-11	acetate	c	49.4966				1
2022-05-11	acetate	d	70.5096				1
2022-05-11	acetate	d	65.0546				1
2022-05-11	casein	a	417.415				1
2022-05-11	casein	a	381.67				1
2022-05-11	casein	b	395.195				1
2022-05-11	casein	b	380.481				1
2022-05-11	casein	c	415.41				1
2022-05-11	casein	c	413.251				1
2022-05-11	casein	d	341.582				1
2022-05-11	casein	d	278.77				1
2022-06-08	methanol	a	9717.11	-117.5	-17.992		28
2022-06-08	methanol	a	10213.3	-112.579	-18.009		28
2022-06-08	methanol	b	10326.3	-118.782	-17.879		28
2022-06-08	methanol	b	10263.2	-113.791	-17.593		28
2022-06-08	methanol	c	10361.4	-118.397	-17.084		28
2022-06-08	methanol	c	10292.4	-114.211	-17.898		28
2022-06-08	methanol	d	10354.9	-118.232	-17.692		28
2022-06-08	methanol	d	10765.3	-114.359	-18.082		28
2022-06-08	control methanol		0		-20.316		28
2022-06-08	control methanol		94.5729		-21.31		28
2022-06-08	control methanol		1.74163				28
2022-06-08	acetate	a	534.555				28
2022-06-08	acetate	a	544.245				28
2022-06-08	acetate	b	529.631				28
2022-06-08	acetate	b	500.158				28
2022-06-08	acetate	c	511.541				28
2022-06-08	acetate	c	599.651				28
2022-06-08	acetate	d	527.728				28
2022-06-08	acetate	d	657.626				28
2022-06-08	control acetate		0		-21.713		28
2022-06-08	control acetate		0.180201		-21.708		28
2022-06-08	yeast	a	1759.09				28
2022-06-08	yeast	a	1703.02				28
2022-06-08	yeast	b	1685.78				28
2022-06-08	yeast	b	1875.39				28
2022-06-08	yeast	c	1998.52				28
2022-06-08	yeast	c	1811.75				28
2022-06-08	yeast	d	1792.33				28
2022-06-08	yeast	d	1813.76				28
2022-06-08	control yeast		0				28
2022-06-08	control yeast		0.0487835				28
2022-06-08	casein	a	1738.95				28
2022-06-08	casein	a	1838.97				28
2022-06-08	casein	b	1687.16				28
2022-06-08	casein	b	1774.84				28
2022-06-08	casein	c	1924.52				28
2022-06-08	casein	c	1791.1				28
2022-06-08	casein	d	1829.18				28
2022-06-08	casein	d	1947.32				28
2022-06-08	control casein		0		-23.045		28
2022-06-08	control casein		171.33				28
2022-07-04	methanol	a	67517.5	-103.597	-10.701	-293.673	54
2022-07-04	methanol	a	62251.2	-101.615	-10.619	-305.233	54
2022-07-04	methanol	b	46701.6	-105.466	-4.602	-289.2	54
2022-07-04	methanol	b	51788.3	-105.309	-4.548	-296.594	54
2022-07-04	methanol	c	47255.6	-105.879	-6.481	-290.408	54
2022-07-04	methanol	c	50094.8	-105.532	-6.446	-292.279	54
2022-07-04	methanol	d	54760.7	-104.333	-12.708	-298.077	54
2022-07-04	methanol	d	62242.5	-104.468	-12.602	-298.318	54
2022-07-04	control methanol		0		-21.613		54
2022-07-04	control methanol		0				54
2022-07-04	acetate	a	702.981		-20.632		54
2022-07-04	acetate	a	755.561				54
2022-07-04	acetate	b	661.019				54
2022-07-04	acetate	b	699.758				54
2022-07-04	acetate	c	719.941				54
2022-07-04	acetate	c	721.179				54
2022-07-04	acetate	d	816.459				54
2022-07-04	acetate	d	771.546				54
2022-07-04	control acetate		0		-21.816		54
2022-07-04	control acetate		0				54
2022-07-04	yeast	a	1984.88				54
2022-07-04	yeast	a	2005.27				54
2022-07-04	yeast	b	1975.16				54
2022-07-04	yeast	b	2147.98				54
2022-07-04	yeast	c	2000.5				54
2022-07-04	yeast	c	2120.14				54
2022-07-04	yeast	d	1978.15		-16.442		54
2022-07-04	yeast	d	2159.72				54
2022-07-04	control yeast		0		-24.53		54
2022-07-04	control yeast		3.06696				54
2022-07-04	casein	a	2337.2				54
2022-07-04	casein	a	2488.06				54
2022-07-04	casein	b	2118.21		-17.309		54
2022-07-04	casein	b	2323.95				54
2022-07-04	casein	c	2215.44				54
2022-07-04	casein	c	2492.66				54
2022-07-04	casein	d	2268.22				54
2022-07-04	casein	d	2291.95				54
2022-07-04	control casein		0		-24.23		54
2022-07-04	control casein		14.0842				54
2022-07-25	methanol	a	137371	-87.486	-4.848	-312.253	75
2022-07-25	methanol	a	142291	-87.194	-4.797	-314.166	75
2022-07-25	methanol	b	82005.2	-98.112	-0.387	-315.601	75
2022-07-25	methanol	b	89524.6	-97.963	-0.567	-313.963	75
2022-07-25	methanol	c	102133	-95.326	-6.549	-312.316	75
2022-07-25	methanol	c	101227	-94.996	-6.291	-318.361	75
2022-07-25	methanol	d	120085	-92.355	-5.6	-319.027	75
2022-07-25	methanol	d	130958	-92.128	-5.48	-315.626	75
2022-08-01	acetate	a	775.674				82
2022-08-01	acetate	a	815.847				82
2022-08-01	acetate	b	778.667				82
2022-08-01	acetate	b	806.426				82
2022-08-01	acetate	c	760.13				82
2022-08-01	acetate	c	817.166				82
2022-08-01	acetate	d	882.443				82
2022-08-01	acetate	d	858.768				82
2022-08-01	control acetate		48.1088				82
2022-08-01	control acetate		47.9227				82
2022-08-01	yeast	a	2173.65				82
2022-08-01	yeast	a	2011.19				82
2022-08-01	yeast	b	2255.2				82
2022-08-01	yeast	b	2146.45				82
2022-08-01	yeast	c	2123.94				82
2022-08-01	yeast	c	2187.56				82
2022-08-01	yeast	d	2075.24				82
2022-08-01	yeast	d	2163.61				82
2022-08-01	control yeast		44.9896				82
2022-08-01	control yeast		47.7045				82
2022-08-01	casein	a	5011.34				82
2022-08-01	casein	a	5142.26				82
2022-08-01	casein	b	4585.4				82
2022-08-01	casein	b	4566.09				82
2022-08-01	casein	c	4503.13				82
2022-08-01	casein	c	4992.52				82
2022-08-01	casein	d	2427.31				82
2022-08-01	casein	d	2490.33				82
2022-08-01	control casein		44.5717				82
2022-08-01	control casein		47.747				82
2022-08-23	methanol	a	126897				104
2022-08-23	methanol	a	137542				104
2022-08-23	methanol	b	78553.4				104
2022-08-23	methanol	b	80532.6				104
2022-08-23	methanol	c	110683				104
2022-08-23	methanol	d	123148				104
2022-08-23	methanol	c	105211				104
2022-08-23	methanol	d	123966				104
2022-09-14	methanol	b	77941.9				126
2022-09-14	methanol	d	128041				126
2022-09-14	casein	b	4006.92				126
2022-09-14	casein	d	1789.12				126
2022-09-14	yeast	b	1773.38				126
2022-09-14	yeast	d	1665.62				126
2022-09-14	acetate	b	640.802				126
2022-09-14	acetate	d	632.317				126
2022-05-30	MIT media			-61.9481		-292.268	19
2022-05-30	MIT oil culture			-78.7741		-303.669	19
