# Supplementary material for: Active methylotrophic methanogenesis by a microbial consortium enriched from a terrestrial meteorite impact crater
Source: mBio. 2025 Nov 25;17(1):e03017-25. doi: 10.1128/mbio.03017-25 (PMC12802149; doi:10.1128/mbio.03017-25)
Supplement: Data S3 — Carbon dioxide concentration data from second incubation. [file mbio.03017-25-s0003.xlsx]

## Sheet: Description
Supplementary Data 3
Carbon dioxide concentration data from second incubation.

## Sheet: Sheet1
Date	Treatment	Replicate	CO2_ppm	days	CO2_normalized
2022-05-02	oil control		13912	25
2022-05-02	oil control		14031.8	25
2022-09-14	oil control		11812	160
2022-06-22	oil control		15335.6	76
2022-06-22	oil control		16399.2	76
2022-08-24	oil control		16330.6	139
2022-08-24	oil control		15133.8	139
2022-05-25	oil control		13946.4	48
2022-05-25	oil control		13992.2	48
2022-07-25	oil control		16135.8	109
2022-07-25	oil control		17535.9	109
2022-05-02	oil	a	10547.5	25	-3424.39
2022-05-02	oil	a	11382.7	25	-2589.16
2022-05-02	oil	b	11027	25	-2944.86
2022-05-02	oil	b	10984.9	25	-2987
2022-05-02	oil	c	10792.7	25	-3179.2
2022-05-02	oil	c	11493.3	25	-2478.56
2022-05-02	oil	d	12169.1	25	-1802.84
2022-05-02	oil	d	10335.8	25	-3636.09
2022-09-14	oil	a	9147.83	160	-2664.13
2022-09-14	oil	b	11863.5	160	51.567
2022-09-14	oil	c	8180.78	160	-3631.18
2022-09-14	oil	d	9716	160	-2095.96
2022-04-07	oil	a	7778.03	0	-7320.09
2022-04-07	oil	a	8313.55	0	-6784.56
2022-04-07	oil	b	8157.56	0	-6940.56
2022-04-07	oil	b	8016.1	0	-7082.02
2022-04-07	oil	c	7611.98	0	-7486.13
2022-04-07	oil	c	7970.02	0	-7128.09
2022-04-07	oil	d	7884.24	0	-7213.87
2022-04-07	oil	d	8125.27	0	-6972.85
2022-05-11	oil	a	9932.76	34	-4037.84
2022-05-11	oil	a	15062.9	34	1092.25
2022-05-11	oil	b	9745.1	34	-4225.51
2022-05-11	oil	b	10816.1	34	-3154.47
2022-05-11	oil	c	9739.91	34	-4230.69
2022-05-11	oil	c	10683.3	34	-3287.26
2022-05-11	oil	d	9921.47	34	-4049.14
2022-05-11	oil	d	11563.1	34	-2407.5
2022-06-22	oil	a	11202.8	76	-4664.59
2022-06-22	oil	a	11509.6	76	-4357.8
2022-06-22	oil	c	10514.9	76	-5352.48
2022-06-22	oil	c	10897.2	76	-4970.22
2022-06-22	oil	d	12585.3	76	-3282.05
2022-06-22	oil	d	11548.2	76	-4319.19
2022-08-24	oil	a	12321.7	139	-3410.53
2022-08-24	oil	a	14877.4	139	-854.789
2022-08-24	oil	b	15310.2	139	-422.06
2022-08-24	oil	b	14122.8	139	-1609.46
2022-08-24	oil	c	12286.7	139	-3445.5
2022-08-24	oil	c	10919.9	139	-4812.33
2022-08-24	oil	d	12152.3	139	-3579.93
2022-08-24	oil	d	11857.1	139	-3875.16
2022-05-25	oil	a	13000.9	48	-968.402
2022-05-25	oil	a	10291.5	48	-3677.83
2022-05-25	oil	b	9870.82	48	-4098.48
2022-05-25	oil	b	10975	48	-2994.32
2022-05-25	oil	c	10085.1	48	-3884.17
2022-05-25	oil	c	10478.2	48	-3491.11
2022-05-25	oil	d	10183.7	48	-3785.62
2022-05-25	oil	d	10489.8	48	-3479.51
2022-07-25	oil	a	11527.2	109	-5308.66
2022-07-25	oil	a	15211.3	109	-1624.57
2022-07-25	oil	b	12954.4	109	-3881.47
2022-07-25	oil	b	11940	109	-4895.88
2022-07-25	oil	c	11524.9	109	-5310.98
2022-07-25	oil	c	11130.5	109	-5705.31
2022-07-25	oil	d	11665.6	109	-5170.25
2022-07-25	oil	d	12033.3	109	-4802.54
2022-05-02	medium	a	11743.2	25	-2637.33
2022-05-02	medium	a	12491.7	25	-1888.88
2022-05-02	medium	b	11572.1	25	-2808.49
2022-05-02	medium	b	12524.8	25	-1855.8
2022-05-02	medium	c	12217.2	25	-2163.4
2022-05-02	medium	c	8507.6	25	-5872.96
2022-05-02	medium	d	12550	25	-1830.55
2022-05-02	medium	d	11210.3	25	-3170.27
2022-04-07	medium	a	9515.07	0	-5583.05
2022-04-07	medium	a	10297.2	0	-4800.96
2022-04-07	medium	b	9940.37	0	-5157.75
2022-04-07	medium	b	9657.42	0	-5440.7
2022-04-07	medium	c	9658.06	0	-5440.05
2022-04-07	medium	c	9317.85	0	-5780.27
2022-04-07	medium	d	9255.73	0	-5842.39
2022-04-07	medium	d	9748.63	0	-5349.48
2022-05-11	medium	a	5219.97	34	-8756.35
2022-05-11	medium	a	10202.3	34	-3774.03
2022-05-11	medium	b	10771.7	34	-3204.6
2022-05-11	medium	b	11458.8	34	-2517.52
2022-05-11	medium	c	10867.8	34	-3108.55
2022-05-11	medium	c	11754.9	34	-2221.39
2022-05-11	medium	d	10758.4	34	-3217.95
2022-05-11	medium	d	11752.1	34	-2224.25
2022-09-14	medium	a	12394.7	160	803.041
2022-09-14	medium	b	11062.3	160	-529.308
2022-09-14	medium	c	10569.1	160	-1022.49
2022-09-14	medium	d	10896	160	-695.609
2022-06-22	medium	b	12394.6	76	-3297.38
2022-06-22	medium	b	13454.5	76	-2237.42
2022-06-22	medium	c	12753.5	76	-2938.46
2022-06-22	medium	c	13534.6	76	-2157.35
2022-06-22	medium	d	12415.7	76	-3276.24
2022-06-22	medium	d	13586.6	76	-2105.34
2022-08-24	medium	a	15706.9	139	1234.24
2022-08-24	medium	a	15592.5	139	1119.85
2022-08-24	medium	b	14344.5	139	-128.193
2022-08-24	medium	b	14043.2	139	-429.496
2022-08-24	medium	c	13119.9	139	-1352.72
2022-08-24	medium	c	13914	139	-558.64
2022-08-24	medium	d	13180.3	139	-1292.38
2022-08-24	medium	d	13769.6	139	-703.085
2022-05-25	medium	a	11549.4	48	-2022.67
2022-05-25	medium	a	12440.1	48	-1132
2022-05-25	medium	b	11612.7	48	-1959.38
2022-05-25	medium	b	11985.1	48	-1587
2022-05-25	medium	c	11428.5	48	-2143.53
2022-05-25	medium	c	12437.4	48	-1134.66
2022-05-25	medium	d	10850.3	48	-2721.76
2022-05-25	medium	d	11799.5	48	-1772.56
2022-07-25	medium	a	13247.1	109	-2260.76
2022-07-25	medium	a	15064	109	-443.802
2022-07-25	medium	b	13811.7	109	-1696.11
2022-07-25	medium	b	14527.4	109	-980.448
2022-07-25	medium	c	14274.4	109	-1233.48
2022-07-25	medium	c	13362.6	109	-2145.19
2022-07-25	medium	d	14303.1	109	-1204.78
2022-07-25	medium	d	13072.3	109	-2435.53
2022-05-02	control		13890.7	25
2022-05-02	control		14870.5	25
2022-04-07	control		15034.1	0
2022-04-07	control		15162.2	0
2022-09-14	control		11591.6	160
2022-06-22	control		14575.3	76
2022-06-22	control		16808.6	76
2022-08-24	control		13560	139
2022-08-24	control		15385.3	139
2022-05-25	control		13569	48
2022-05-25	control		13575.1	48
2022-07-25	control		16595.1	109
2022-07-25	control		14420.6	109
2022-06-08	methanol	a	8329.43	28	-405.045
2022-06-08	methanol	a	8726.13	28	-8.33914
2022-06-08	methanol	b	8622.87	28	-111.603
2022-06-08	methanol	b	8591.88	28	-142.592
2022-06-08	methanol	c	8568.42	28	-166.052
2022-06-08	methanol	c	8549.96	28	-184.511
2022-06-08	methanol	d	8113.34	28	-621.137
2022-06-08	methanol	d	8438.48	28	-295.99
2022-06-08	methanol control		8745.44	28
2022-06-08	methanol control		8613.4	28
2022-06-08	methanol control		8844.58	28
2022-08-24	methanol control		9992.95	105
2022-08-24	methanol control		9797.27	105
2022-05-11	methanol control		8350.14	0
2022-05-11	methanol control		7621.09	0
2022-05-11	methanol	a	8320.02	0	334.404
2022-05-11	methanol	a	8480.94	0	495.325
2022-05-11	methanol	b	8262.52	0	276.903
2022-05-11	methanol	b	8222.04	0	236.422
2022-05-11	methanol	c	8251.32	0	265.696
2022-05-11	methanol	c	8055.75	0	70.1357
2022-05-11	methanol	d	7582.56	0	-403.055
2022-05-11	methanol	d	8472.17	0	486.549
2022-08-23	methanol	a	10318	104	422.902
2022-08-23	methanol	a	11154.7	104	1259.6
2022-08-23	methanol	b	10932.3	104	1037.23
2022-08-23	methanol	b	11192.8	104	1297.7
2022-08-23	methanol	c	11093.8	104	1198.71
2022-08-23	methanol	d	10406.1	104	510.954
2022-08-23	methanol	c	10569.2	104	674.116
2022-08-23	methanol	d	10422.7	104	527.551
2022-07-04	methanol	a	6607.15	54	-2833.72
2022-07-04	methanol	a	14030	54	4589.18
2022-07-04	methanol	b	9912.02	54	471.154
2022-07-04	methanol	b	11079.2	54	1638.38
2022-07-04	methanol	c	10148.1	54	707.277
2022-07-04	methanol	c	10798.1	54	1357.19
2022-07-04	methanol	d	9198.87	54	-241.996
2022-07-04	methanol	d	10380	54	939.176
2022-07-04	methanol control		9199.4	54
2022-07-04	methanol control		9682.33	54
2022-07-25	methanol	a	10298	75	258.937
2022-07-25	methanol	a	10636.4	75	597.275
2022-07-25	methanol	b	10475.7	75	436.61
2022-07-25	methanol	b	11409.1	75	1370
2022-07-25	methanol	c	10689	75	649.927
2022-07-25	methanol	c	10613.2	75	574.133
2022-07-25	methanol	d	9841.96	75	-197.122
2022-07-25	methanol	d	10735.1	75	696.048
2022-07-25	methanol control		9612.72	75
2022-07-25	methanol control		10465.5	75
2022-09-14	methanol	b	10884.9	126	845.787
2022-09-14	methanol	d	9204.78	126	-834.303
2022-07-22	methanol control		9787.72	72
2022-07-22	methanol control		9486.1	72
2022-10-19	methanol	a	2189	161	-7850.09
2022-10-19	methanol	b	2269.01	161	-7770.08
2022-10-19	methanol	c	2248.18	161	-7790.91
2022-10-05	methanol	a	2093.69	147	-7945.4
2022-10-05	methanol	b	2023.53	147	-8015.56
2022-10-05	methanol	c	2106.12	147	-7932.97
2022-11-02	methanol	a	3386.42	175	-6652.66
2022-11-02	methanol	b	3372.37	175	-6666.72
2022-11-02	methanol	d	3376.74	175	-6662.35
