# Supplementary material for: Active methylotrophic methanogenesis by a microbial consortium enriched from a terrestrial meteorite impact crater
Source: mBio. 2025 Nov 25;17(1):e03017-25. doi: 10.1128/mbio.03017-25 (PMC12802149; doi:10.1128/mbio.03017-25)
Supplement: Data S4 — KO identifiers used for analyzing the metabolic pathways. [file mbio.03017-25-s0004.xlsx]

## Sheet: Description
Supplementary Data 4
KO identifiers used for analyzing the metabolic pathways.

## Sheet: Sheet1
KO	Name	Function	Pathway
K00123	fdoG	Formate oxidation	Formate oxidation
K22515	fdwB	Formate oxidation	Formate oxidation
K00124	fdoH	Formate oxidation	Formate oxidation
K22516	fdhA	Formate oxidation	Formate oxidation
K00125	fdhB	Formate oxidation	Formate oxidation
K00129	acetate => acetaldehyde	Acetate => Acetaldehyde	Ethanol oxidation
K00138	acetate => acetaldehyde	Acetate => Acetaldehyde	Ethanol oxidation
K13954	yiaY	Acetaldehyde => Ethanol	Ethanol oxidation
K00001	adh	Acetaldehyde => Ethanol	Ethanol oxidation
K04072	adhE	Acetaldehyde => Ethanol	Ethanol oxidation
K00114	acetaldehyde => ethanol	Acetaldehyde => Ethanol	Ethanol oxidation
K00002	acetaldehyde => ethanol	Acetaldehyde => Ethanol	Ethanol oxidation
K04022	acetaldehyde => ethanol	Acetaldehyde => Ethanol	Ethanol oxidation
K22473	acetaldehyde => ethanol	Acetaldehyde => Ethanol	Ethanol oxidation
K00169	porA	Pyruvate oxidation	Fermentation
K00001	adh	Alcohol utilization	Fermentation
K00016	ldh	Lactate utilization	Fermentation
K01905	acdA	Acetogenesis	Acetogenesis
K00925	ackA	Acetogenesis	Acetogenesis
K00625	pta	Acetogenesis	Acetogenesis
K01895	acs	Acetate to acetyl-CoA	Fermentation
K00656	pflD	Pyruvate <=> acetyl-CoA + formate	Fermentation
	anfD	N2 fixation	N2 fixation
	anfK	N2 fixation	N2 fixation
K00531	anfG	N2 fixation	N2 fixation
K02586	nifD	N2 fixation	N2 fixation
K02591	nifK	N2 fixation	N2 fixation
K22896	vnfD	N2 fixation	N2 fixation
K22897	vnfK	N2 fixation	N2 fixation
K22898	vnfG	N2 fixation	N2 fixation
K02588	nifH	N2 fixation	N2 fixation
K16950	asrA	sulfite reduction	Sulfur cycling
K16951	asrB	sulfite reduction	Sulfur cycling
K00385	asrC	sulfite reduction	Sulfur cycling
K17725	sdo	Sulfur oxidation	Sulfur cycling
	FeFe hydrogenase, H2-evolution/Electron-bifurcation	FeFe hydrogenase	Hydrogenases
	FeFe hydrogenase, H2-uptake	FeFe hydrogenase	Hydrogenases
	FeFe hydrogenase, H2-uptake/Electron-bifurcation	FeFe hydrogenase	Hydrogenases
	FeFe hydrogenase, H2-evolution	FeFe hydrogenase	Hydrogenases
	FeFe hydrogenase, H2-sensing	FeFe hydrogenase	Hydrogenases
	FeFe hydrogenase, H2-sensing	FeFe hydrogenase	Hydrogenases
	FeFe hydrogenase, H2-sensing	FeFe hydrogenase	Hydrogenases
	Fe hydrogenase, Bidirectional	Fe hydrogenase	Hydrogenases
	Ni-Fe Hydrogenase, H2-uptake	Ni-Fe Hydrogenase	Hydrogenases
	Ni-Fe Hydrogenase, H2-uptake	Ni-Fe Hydrogenase	Hydrogenases
	Ni-Fe Hydrogenase, H2-uptake	Ni-Fe Hydrogenase	Hydrogenases
	Ni-Fe Hydrogenase, Bidirectional	Ni-Fe Hydrogenase	Hydrogenases
	Ni-Fe Hydrogenase, Electron-bifurcation	Ni-Fe Hydrogenase	Hydrogenases
	Ni-Fe Hydrogenase, H2-evolving	Ni-Fe Hydrogenase	Hydrogenases
	Ni-Fe Hydrogenase, H2-uptake	Ni-Fe Hydrogenase	Hydrogenases
	CymA	Iron reduction	Iron reduction
	OmcF	Iron reduction	Iron reduction
	OmcS	Iron reduction	Iron reduction
	OmcZ	Iron reduction	Iron reduction
	FmnA	Iron reduction	Iron reduction
	DmkA	Iron reduction	Iron reduction
	FmnB	Iron reduction	Iron reduction
	PplA	Iron reduction	Iron reduction
	Ndh2	Iron reduction	Iron reduction
	EetA	Iron reduction	Iron reduction
	EetB	Iron reduction	Iron reduction
	DmkB	Iron reduction	Iron reduction
	DFE_0448	Iron reduction	Iron reduction
	DFE_0449	Iron reduction	Iron reduction
	DFE_0450	Iron reduction	Iron reduction
	DFE_0451	Iron reduction	Iron reduction
	DFE_0461	Iron reduction	Iron reduction
	DFE_0462	Iron reduction	Iron reduction
	DFE_0463	Iron reduction	Iron reduction
	DFE_0464	Iron reduction	Iron reduction
	DFE_0465	Iron reduction	Iron reduction
K00194	cdhD	Wood Ljungdahl pathway	Wood Ljungdahl pathway
K00197	cdhE	Wood Ljungdahl pathway	Wood Ljungdahl pathway
K00198	cooS	Wood Ljungdahl pathway	Wood Ljungdahl pathway
K00399	mcrA	Methane production	Methane production
K00401	mcrB	Methane production	Methane production
K03421	mcrC	Methane production	Methane production
K03381	catA	Protocatechuate/Catechol degradation	Aromatics degradation
K03186	ubiX	Phenol => Benzoyl-CoA	Aromatics degradation
K01612	bsdC	Phenol => Benzoyl-CoA	Aromatics degradation
K04112	bcrC	Benzoyl-CoA reduction	Aromatics degradation
K04113	bcrB	Benzoyl-CoA reduction	Aromatics degradation
K04114	bcrA	Benzoyl-CoA reduction	Aromatics degradation
K04115	bcrD	Benzoyl-CoA reduction	Aromatics degradation
K19668	cbhA	Cellulose degrading	Complex carbon degradation
K01179	cellulase	Cellulose degrading	Complex carbon degradation
K20542	bcsZ	Cellulose degrading	Complex carbon degradation
K01188	beta-glucosidase	Cellulose degrading	Complex carbon degradation
K05349	bglX	Cellulose degrading	Complex carbon degradation
K05350	bglB	Cellulose degrading	Complex carbon degradation
K01209	abfA	Hemicullulose debranching	Complex carbon degradation
K15921	xynD	Hemicullulose debranching	Complex carbon degradation
K01195	uidA	Hemicullulose debranching	Complex carbon degradation
K05989	ramA	Hemicullulose debranching	Complex carbon degradation
K01218	gmuG	Endohemicellulases	Complex carbon degradation
K19355	MAN	Endohemicellulases	Complex carbon degradation
K01811	xylS	Endohemicellulases	Complex carbon degradation
K01198	xynB	Other oligosaccharide degrading	Complex carbon degradation
K01192	manB	Other oligosaccharide degrading	Complex carbon degradation
K01190	lacZ	Other oligosaccharide degrading	Complex carbon degradation
K12111	ebgA	Other oligosaccharide degrading	Complex carbon degradation
K12308	bgaB	Other oligosaccharide degrading	Complex carbon degradation
K01176	amyA	Amylolytic enzymes	Complex carbon degradation
K05343	treS	Amylolytic enzymes	Complex carbon degradation
K07405	alpha-amylase	Amylolytic enzymes	Complex carbon degradation
K01178	SGA1	Amylolytic enzymes	Complex carbon degradation
K01200	pulA	Amylolytic enzymes	Complex carbon degradation
K01214	treX	Amylolytic enzymes	Complex carbon degradation
K01183	chitiniase	Chitin degrading	Complex carbon degradation
K13381	chiA	Chitin degrading	Complex carbon degradation
K01207	nagZ	Chitin degrading	Complex carbon degradation
K12373	HEXA_B	Chitin degrading	Complex carbon degradation
K14459	HEX	Chitin degrading	Complex carbon degradation
K14138	acsB	Reductive acetyl-CoA pathway (Wood-Ljungdahl pathway)	Wood Ljungdahl pathway
K13788	pta	Phosphate acetyltransferase-acetate kinase pathway, acetyl-CoA => acetate	Phosphate acetyltransferase-acetate kinase pathway, acetyl-CoA => acetate
K14080	mtaA	Methanogenesis, methanol => methane	Methane production
K04480	mtaB	Methanogenesis, methanol => methane	Methane production
K14081	mtaC	Methanogenesis, methanol => methane	Methane production
K03388	hdrA2	Methanogenesis, methanol => methane	Methane production
K03389	hdrB2	Methanogenesis, methanol => methane	Methane production
K03390	hdrC2	Methanogenesis, methanol => methane	Methane production
K14126	mvhA	Methanogenesis, methanol => methane	Methane production
K14128	mvhG	Methanogenesis, methanol => methane	Methane production
K14127	mvhD	Methanogenesis, methanol => methane	Methane production
K18008	hydA	Hydrogenase
K06281	hyaB, hybC	Hydrogenase
K06282	hyaA, hybO	Hydrogenase
K00437	hydB	Hydrogenase
K03620	hyaC	Hydrogenase
K17997	hydA	Hydrogenase
K05927	hydA	Hydrogenase
K25123	hydA2	Hydrogenase
K17993	hydA	Hydrogenase
K17996	hydB	Hydrogenase
K17995	hydG	Hydrogenase
K01464	hydA	Hydrogenase
K01473	hyuA	Hydrogenase
K01474	hyuB	Hydrogenase
K05922	hydB	Hydrogenase
K17998	hydB	Hydrogenase
K02587	nifE	Hydrogenase/N2 fixation
